# Supplementary material for: An updated checklist of Lysionotus (Gesneriaceae) and two new species from southwestern China
Source: PhytoKeys. 2026 Mar 23;272:37–52. doi: 10.3897/phytokeys.272.165184 (PMC13036470; doi:10.3897/phytokeys.272.165184)
Supplement: XML Treatment for Lysionotus purpureopunctatus [file phytokeys.272.165184-treatment1.xml]

<!DOCTYPE tp:taxon-treatment
  PUBLIC "-//TaxonX//DTD Taxonomic Treatment Publishing DTD v0 20100105//EN" "tax-treatment-NSO.dtd">
<tp:taxon-treatment xmlns:tp="http://www.plazi.org/taxpub"><tp:treatment-meta><kwd-group><label>Taxon classification</label><kwd>
                <named-content content-type="kingdom">Plantae</named-content>
              </kwd><kwd>
                <named-content content-type="order">Lamiales</named-content>
              </kwd><kwd>
                <named-content content-type="family">Gesneriaceae</named-content>
              </kwd></kwd-group><mixed-citation publication-type="journal"><person-group><name><surname>Huang</surname><given-names>Jie</given-names></name><name><surname>Wen</surname><given-names>Fang</given-names></name><name><surname>Nguyen</surname><given-names>Khang Sinh</given-names></name><name><surname>Zou</surname><given-names>Chun-Yu</given-names></name><name><surname>Lu</surname><given-names>Zhao-Cen</given-names></name><name><surname>Cai</surname><given-names>Lei</given-names></name><name><surname>Xu</surname><given-names>Wei-Bin</given-names></name></person-group><article-title>An updated checklist of <italic><tp:taxon-name><tp:taxon-name-part taxon-name-part-type="genus" reg="Lysionotus">Lysionotus</tp:taxon-name-part></tp:taxon-name></italic> (<tp:taxon-name><tp:taxon-name-part taxon-name-part-type="family" reg="Gesneriaceae">Gesneriaceae</tp:taxon-name-part></tp:taxon-name>) and two new species from southwestern China</article-title><source>PhytoKeys</source><day>23</day><month>03</month><year>2026</year><volume>272</volume><fpage>37</fpage><lpage>52</lpage><pub-id pub-id-type="doi">10.3897/phytokeys.272.165184</pub-id></mixed-citation></tp:treatment-meta><tp:nomenclature><tp:taxon-name><object-id xmlns:xlink="http://www.w3.org/1999/xlink" content-type="arpha" xlink:type="simple">90A94D3B-8402-5A66-98E1-D8CEAC5FC463</object-id>
                    		<tp:taxon-name-part taxon-name-part-type="genus" reg="Lysionotus">Lysionotus</tp:taxon-name-part> <tp:taxon-name-part taxon-name-part-type="species" reg="purpureopunctatus">purpureopunctatus</tp:taxon-name-part>
                    	
                    		<object-id xmlns:xlink="http://www.w3.org/1999/xlink" content-type="ipni" xlink:type="simple">urn:lsid:ipni.org:names:77377903-1</object-id>
                    	</tp:taxon-name><tp:taxon-authority>F.Wen, W.B.Xu &amp; K.S.Nguyen</tp:taxon-authority><tp:taxon-status xmlns:xlink="http://www.w3.org/1999/xlink" xlink:type="simple">sp. nov.</tp:taxon-status><xref ref-type="fig" rid="F3">Fig. 3</xref><tp:nomenclature-citation-list><tp:nomenclature-citation><tp:taxon-name><tp:taxon-name-part taxon-name-part-type="genus" reg="Lysionotus">Lysionotus</tp:taxon-name-part> <tp:taxon-name-part taxon-name-part-type="species" reg="vietnamensis">vietnamensis</tp:taxon-name-part></tp:taxon-name><comment> nom. nud. in <xref ref-type="bibr" rid="B7">Huang et al. 2025</xref>.</comment></tp:nomenclature-citation></tp:nomenclature-citation-list></tp:nomenclature><tp:treatment-sec sec-type="Chinese name"><title>Chinese name.</title><p>zǐ bān diào shí jù tái (紫斑吊石苣苔).</p><fig id="F3" position="float" orientation="portrait"><object-id xmlns:xlink="http://www.w3.org/1999/xlink" content-type="doi" xlink:type="simple">10.3897/phytokeys.272.165184.figure3</object-id><object-id xmlns:xlink="http://www.w3.org/1999/xlink" content-type="arpha" xlink:type="simple">7ADA4C6C-F398-5164-A793-EBBC571A1CA8</object-id><label>Figure 3.</label><caption><p><italic><tp:taxon-name><tp:taxon-name-part taxon-name-part-type="genus" reg="Lysionotus">Lysionotus</tp:taxon-name-part> <tp:taxon-name-part taxon-name-part-type="species" reg="purpureopunctatus">purpureopunctatus</tp:taxon-name-part></tp:taxon-name></italic>. <bold>A</bold>. Habit; <bold>B</bold>. Front view of flower; <bold>C</bold>. Leaf surface, adaxial; <bold>D</bold>. Leaf surface, abaxial; <bold>E</bold>. Dissected corolla; <bold>F</bold>. Calyx and pistil; <bold>G</bold>. Side view of flower; <bold>H</bold>. Stamens, showing anthers cohering at the tip. (Photographed by W.B. Xu of cultivated plants at Guilin Botanical Garden, and plate arranged by J. Huang).</p></caption><graphic xmlns:xlink="http://www.w3.org/1999/xlink" xlink:href="phytokeys-272-037_article-165184__-g003.jpg" id="oo_1567904.jpg" position="float" orientation="portrait" xlink:type="simple"><uri content-type="original_file" xlink:type="simple">https://binary.pensoft.net/fig/1567904</uri></graphic></fig></tp:treatment-sec><tp:treatment-sec sec-type="Type"><title>Type.</title><p>China • Guizhou, Libo County, Yaoshan Township, herbarium type specimen prepared from a plant cultivated at Guilin Botanical Garden and introduced from the type locality, 23 October 2020, <italic>W.B. Xu 14229</italic> (holotype: <named-content xmlns:xlink="http://www.w3.org/1999/xlink" content-type="dwc:institutional_code" xlink:title="Guangxi Institute of Botany" xlink:href="https://scientific-collections.gbif.org/institution/86792ed6-4261-428a-8a23-9bd1a426fba7" xlink:type="simple">IBK</named-content>, isotype: <named-content xmlns:xlink="http://www.w3.org/1999/xlink" content-type="dwc:institutional_code" xlink:title="Guangxi Institute of Botany" xlink:href="https://scientific-collections.gbif.org/institution/86792ed6-4261-428a-8a23-9bd1a426fba7" xlink:type="simple">IBK</named-content>).</p></tp:treatment-sec><tp:treatment-sec sec-type="Diagnosis"><title>Diagnosis.</title><p><italic><tp:taxon-name><tp:taxon-name-part taxon-name-part-type="genus" reg="Lysionotus">Lysionotus</tp:taxon-name-part> <tp:taxon-name-part taxon-name-part-type="species" reg="purpureopunctatus">purpureopunctatus</tp:taxon-name-part></tp:taxon-name></italic> is morphologically similar to <italic><tp:taxon-name><tp:taxon-name-part taxon-name-part-type="genus" reg="Lysionotus">Lysionotus</tp:taxon-name-part> <tp:taxon-name-part taxon-name-part-type="species" reg="denticulosus">denticulosus</tp:taxon-name-part></tp:taxon-name></italic> W.T.Wang and <italic><tp:taxon-name><tp:taxon-name-part taxon-name-part-type="genus" reg="Lysionotus">L.</tp:taxon-name-part> <tp:taxon-name-part taxon-name-part-type="species" reg="oblongifolius">oblongifolius</tp:taxon-name-part></tp:taxon-name></italic> W.T.Wang in corolla shape but can be distinguished from the latter two by being an ascending subshrub (vs. erect), bracts broadly lanceolate (vs. triangular or narrowly triangular); calyx segments ovate to broadly lanceolate (vs. linear-lanceolate); and corolla white to greenish (vs. purple-red).</p></tp:treatment-sec><tp:treatment-sec sec-type="Description"><title>Description.</title><p>Ascending subshrubs. Stems 40–65 cm long, 5–8 mm in diam., cylindric, glabrous to very sparsely pubescent. Leaves opposite or whorled in three, petiole 0.6–3.4 cm long, pubescent; leaf blade elliptic, 5.6–14.5 × 2.1–6.7 cm, herbaceous, adaxially glabrous, abaxially pubescent along veins, base cuneate, oblique, margin indistinct serrate, apex acuminate; lateral veins 6–10 on each side of midrib, impressed adaxially, prominent abaxially. Cymes 1–5-flowered; peduncle 0.8–3.5 cm long, sparsely pubescent; bracts 2, broadly lanceolate, 3.5–5 × 2–2.5 mm, margin entire, outside pubescent, inside sparsely pubescent. Pedicel 7–14 mm long, sparsely glandular-pubescent. Calyx 5-sect from base, greenish; segments 6–9 × 2.5–4.5 mm, outside pubescent, inside glabrous. Corolla white to greenish, 2.4–3.5 cm long, outside sparsely glandular-pubescent, inside sparsely puberulent with two yellow ridges; tube tubular, base laterally flattened, 1.4–2.5 × 0.6–0.9 cm; limb distinctly 2-lipped, inside densely purple spotted, adaxial lip 2-lobed to near lobes’ base, lobes broadly ovate, 5–6 × 3–4 mm, abaxial lip 3-lobed, inside purple spotted, middle one lobed near to lobes’ middle, lobes broadly ovate, 6–7 × 4–5 mm. Stamens 2; filaments 9–12 mm long, twisted, purplish, sparsely glandular-pubescent, adnate to ca. 1.1 cm above corolla tube base; anthers ellipsoid, basifixed, coherent at tips, yellowish, thecae 2, nearly parallel, not confluent; connective appendage dotted with purplish glands; staminodes 3, white to purplish, glabrous, lateral ones 6–8 mm long, twisted, adnate to ca. 1.1 cm above corolla tube base; middle one ca. 1.5 mm long, adnate to ca. 1.2 cm above corolla tube base. Disc ringlike, yellowish, margin dentate, 2–3 mm high. Pistil 20–25 mm long, ovary greenish, 14–19 mm long, ca. 1.5 mm across, sparsely glandular-pubescent; style white to greenish, 5–6 mm long, ca. 1 mm across, sparsely glandular-pubescent; stigma depressed globose, ca. 1.5 mm across. Capsule not seen.</p></tp:treatment-sec><tp:treatment-sec sec-type="Distribution and habitat"><title>Distribution and habitat.</title><p><italic><tp:taxon-name><tp:taxon-name-part taxon-name-part-type="genus" reg="Lysionotus">Lysionotus</tp:taxon-name-part> <tp:taxon-name-part taxon-name-part-type="species" reg="purpureopunctatus">purpureopunctatus</tp:taxon-name-part></tp:taxon-name></italic> is endemic to southern Guizhou, China, and is currently known only from the type locality and grows on moist rock surfaces in karst evergreen broad-leaved forests at elevations of about 1,000 m.</p></tp:treatment-sec><tp:treatment-sec sec-type="Phenology"><title>Phenology.</title><p>Flowering from October to November.</p></tp:treatment-sec><tp:treatment-sec sec-type="Etymology"><title>Etymology.</title><p>The species epithet refers to the corolla with purple spots inside.</p></tp:treatment-sec><ref-list><ref id="B7"><mixed-citation xmlns:xlink="http://www.w3.org/1999/xlink" xlink:type="simple">Huang J, Condamine FL, Han MQ, Cai L, Nguyen KS, Zou CY, Xu WB (2025) Miocene climatic fluctuations likely explain the species diversification of <italic><tp:taxon-name><tp:taxon-name-part taxon-name-part-type="genus">Lysionotus</tp:taxon-name-part></tp:taxon-name></italic> (<tp:taxon-name><tp:taxon-name-part taxon-name-part-type="family">Gesneriaceae</tp:taxon-name-part></tp:taxon-name>) in Pan‐Himalaya. Journal of Systematics and Evolution 63: 134–147. <ext-link xlink:href="10.1111/jse.13156" ext-link-type="doi" xlink:type="simple">https://doi.org/10.1111/jse.13156</ext-link></mixed-citation></ref></ref-list></tp:taxon-treatment>
