# Supplementary material for: An updated checklist of Lysionotus (Gesneriaceae) and two new species from southwestern China
Source: PhytoKeys. 2026 Mar 23;272:37–52. doi: 10.3897/phytokeys.272.165184 (PMC13036470; doi:10.3897/phytokeys.272.165184)
Supplement: XML Treatment for Lysionotus guiliangii [file phytokeys.272.165184-treatment2.xml]

<!DOCTYPE tp:taxon-treatment
  PUBLIC "-//TaxonX//DTD Taxonomic Treatment Publishing DTD v0 20100105//EN" "tax-treatment-NSO.dtd">
<tp:taxon-treatment xmlns:tp="http://www.plazi.org/taxpub"><tp:treatment-meta><kwd-group><label>Taxon classification</label><kwd>
                <named-content content-type="kingdom">Plantae</named-content>
              </kwd><kwd>
                <named-content content-type="order">Lamiales</named-content>
              </kwd><kwd>
                <named-content content-type="family">Gesneriaceae</named-content>
              </kwd></kwd-group><mixed-citation publication-type="journal"><person-group><name><surname>Huang</surname><given-names>Jie</given-names></name><name><surname>Wen</surname><given-names>Fang</given-names></name><name><surname>Nguyen</surname><given-names>Khang Sinh</given-names></name><name><surname>Zou</surname><given-names>Chun-Yu</given-names></name><name><surname>Lu</surname><given-names>Zhao-Cen</given-names></name><name><surname>Cai</surname><given-names>Lei</given-names></name><name><surname>Xu</surname><given-names>Wei-Bin</given-names></name></person-group><article-title>An updated checklist of <italic><tp:taxon-name><tp:taxon-name-part taxon-name-part-type="genus" reg="Lysionotus">Lysionotus</tp:taxon-name-part></tp:taxon-name></italic> (<tp:taxon-name><tp:taxon-name-part taxon-name-part-type="family" reg="Gesneriaceae">Gesneriaceae</tp:taxon-name-part></tp:taxon-name>) and two new species from southwestern China</article-title><source>PhytoKeys</source><day>23</day><month>03</month><year>2026</year><volume>272</volume><fpage>37</fpage><lpage>52</lpage><pub-id pub-id-type="doi">10.3897/phytokeys.272.165184</pub-id></mixed-citation></tp:treatment-meta><tp:nomenclature><tp:taxon-name><object-id xmlns:xlink="http://www.w3.org/1999/xlink" content-type="arpha" xlink:type="simple">419B0F0E-C385-50D4-830D-24F4CF3BFC9A</object-id>
                    		<tp:taxon-name-part taxon-name-part-type="genus" reg="Lysionotus">Lysionotus</tp:taxon-name-part> <tp:taxon-name-part taxon-name-part-type="species" reg="guiliangii">guiliangii</tp:taxon-name-part>
                    	
                    		<object-id xmlns:xlink="http://www.w3.org/1999/xlink" content-type="ipni" xlink:type="simple">urn:lsid:ipni.org:names:77377904-1</object-id>
                    	</tp:taxon-name><tp:taxon-authority>Lei Cai, W.B.Xu &amp; J.Huang</tp:taxon-authority><tp:taxon-status xmlns:xlink="http://www.w3.org/1999/xlink" xlink:type="simple">sp. nov.</tp:taxon-status><xref ref-type="fig" rid="F4">Fig. 4</xref></tp:nomenclature><tp:treatment-sec sec-type="Chinese name"><title>Chinese name.</title><p>guì liáng diào shí jù tái (贵良吊石苣苔).</p><fig id="F4" position="float" orientation="portrait"><object-id xmlns:xlink="http://www.w3.org/1999/xlink" content-type="doi" xlink:type="simple">10.3897/phytokeys.272.165184.figure4</object-id><object-id xmlns:xlink="http://www.w3.org/1999/xlink" content-type="arpha" xlink:type="simple">22827B1D-FD42-5B93-A43C-6963245164FF</object-id><label>Figure 4.</label><caption><p><italic><tp:taxon-name><tp:taxon-name-part taxon-name-part-type="genus" reg="Lysionotus">Lysionotus</tp:taxon-name-part> <tp:taxon-name-part taxon-name-part-type="species" reg="guiliangii">guiliangii</tp:taxon-name-part></tp:taxon-name></italic>. <bold>A</bold>. Habitat; <bold>B</bold>. Flowering plant; <bold>C</bold>. Leaf surface, adaxial; <bold>D</bold>. Leaf surface, abaxial; <bold>E</bold>. Front view of flower; <bold>F</bold>. Side view of flower; <bold>G</bold>. Bracts; <bold>H</bold>. Dissected corolla; <bold>I</bold>. Calyx and pistil; <bold>J</bold>. Stamens. (Photographed by L. Cai at the type locality and plate arranged by Z.C. Lu).</p></caption><graphic xmlns:xlink="http://www.w3.org/1999/xlink" xlink:href="phytokeys-272-037_article-165184__-g004.jpg" id="oo_1567905.jpg" position="float" orientation="portrait" xlink:type="simple"><uri content-type="original_file" xlink:type="simple">https://binary.pensoft.net/fig/1567905</uri></graphic></fig></tp:treatment-sec><tp:treatment-sec sec-type="Type"><title>Type.</title><p>China • Yunnan, Pingbian Miao Autonomous County, Yuping Township, near Qigongli, <named-content xmlns:xlink="http://www.w3.org/1999/xlink" content-type="dwc:verbatimCoordinates" xlink:type="simple">22°56'57"N, 103°41'12"E</named-content>, alt. 1, 798 m, 2 September 2020, <italic>L. <xref ref-type="bibr" rid="B2">Cai et al. 2020</xref>136</italic> (Holotype <named-content xmlns:xlink="http://www.w3.org/1999/xlink" content-type="dwc:institutional_code" xlink:title="Guangxi Institute of Botany" xlink:href="https://scientific-collections.gbif.org/institution/86792ed6-4261-428a-8a23-9bd1a426fba7" xlink:type="simple">IBK</named-content>, Isotypes <named-content xmlns:xlink="http://www.w3.org/1999/xlink" content-type="dwc:institutional_code" xlink:title="Guangxi Institute of Botany" xlink:href="https://scientific-collections.gbif.org/institution/86792ed6-4261-428a-8a23-9bd1a426fba7" xlink:type="simple">IBK</named-content> and <named-content xmlns:xlink="http://www.w3.org/1999/xlink" content-type="dwc:institutional_code" xlink:title="Kunming Institute of Botany, Chinese Academy of Sciences" xlink:href="https://scientific-collections.gbif.org/institution/6039165f-1334-4ac6-a955-5542100c0e50" xlink:type="simple">KUN</named-content>).</p></tp:treatment-sec><tp:treatment-sec sec-type="Diagnosis"><title>Diagnosis.</title><p><italic><tp:taxon-name><tp:taxon-name-part taxon-name-part-type="genus" reg="Lysionotus">Lysionotus</tp:taxon-name-part> <tp:taxon-name-part taxon-name-part-type="species" reg="guiliangii">guiliangii</tp:taxon-name-part></tp:taxon-name></italic> is morphologically similar to <italic><tp:taxon-name><tp:taxon-name-part taxon-name-part-type="genus" reg="Lysionotus">L.</tp:taxon-name-part> <tp:taxon-name-part taxon-name-part-type="species" reg="gracilis">gracilis</tp:taxon-name-part></tp:taxon-name></italic> W.W.Sm. in corolla shape but can be distinguished from the latter by the larger leaf blade, elliptic, densely pubescent on both sides (vs. narrowly oblong to lanceolate, glabrous on both sides); the bracts, broadly ovate, white (vs. linear-oblong, greenish); the larger corolla, outside densely glandular-pubescent (vs. glabrous).</p></tp:treatment-sec><tp:treatment-sec sec-type="Description"><title>Description.</title><p>Epiphytic plants. Stems 25–40 cm long, ca. 1 cm in diam., cylindric, glabrous, apically puberulent. Leaves opposite, petiole 1–1.8 cm long; leaf blade elliptic, 10–21 × 5.2–8.1 cm, herbaceous, densely pubescent on both sides, base cuneate, inequilateral, margin repand to serrate, apex acute; lateral veins 5–8 on each side of midrib, impressed adaxially, prominent abaxially. Cymes 1–7-flowered; peduncle 5–9 cm long, densely pubescent; bracts 2, white, broadly ovate, 5–6 × 4–4.5 mm, margin dentate, densely glandular-pubescent on both sides. Pedicel 10–19 mm long, densely glandular-pubescent. Calyx 5-sect from base, white to greenish; segments 12–15 × 2–3 mm, outside densely glandular-pubescent, inside sparsely glandular-puberulent. Corolla white, 5.0–5.8 cm long, outside densely glandular-pubescent and with purplish stripes, inside sparsely puberulent with two yellow ridges and purplish stripes; tube tubular, base laterally flattened, 3.4–4.0 × 0.8–1.0 cm; limb distinctly 2-lipped, inside yellowish, spreading to white, adaxial lip 2-lobed to near lobes’ base, lobes broadly ovate, 8–10 × 5–6 mm, abaxial lip 3-lobed, inside yellowish, spreading to white, middle one lobed near to lobes’ middle, lobes broadly ovate, 6–8 × 5–6 mm. Stamens 2; filaments 10–13 mm long, white to purplish, glabrous, adnate to ca. 1.5 cm above corolla tube base; anthers ellipsoid, basifixed, coherent at tips, white to yellowish, thecae 2, nearly parallel, not confluent; connective appendage dotted with yellowish to brownish glands; staminodes 3, white, glabrous, lateral ones 8–10 mm long, adnate to ca. 1.5 cm above corolla tube base, apex slightly expanded; middle one ca. 2.0 mm long, adnate to ca. 1.2 cm above corolla tube base. Disc ringlike, yellowish, margin dentate, 2–3 mm high. Pistil 21–25 mm long, ovary white to greenish, 13–16 mm long, ca. 1.5 mm across, densely glandular-pubescent; style white to purplish, 7–8 mm long, ca. 1 mm across, densely glandular-pubescent; stigma hippocrepiform, ca. 1 mm across. Mature capsule and seeds not seen, previously dehiscent valves straight, 7.8–9 cm long.</p></tp:treatment-sec><tp:treatment-sec sec-type="Distribution and habitat"><title>Distribution and habitat.</title><p><italic><tp:taxon-name><tp:taxon-name-part taxon-name-part-type="genus" reg="Lysionotus">Lysionotus</tp:taxon-name-part> <tp:taxon-name-part taxon-name-part-type="species" reg="guiliangii">guiliangii</tp:taxon-name-part></tp:taxon-name></italic> is found only in two localities, Pingbian Miao Autonomous County and Hekou Yao Autonomous County, southeastern Yunnan, China, and grows as an epiphyte on moss-covered tree trunks in monsoon evergreen broad-leaved forests at elevations between 1, 700 m and 1, 800 m.</p></tp:treatment-sec><tp:treatment-sec sec-type="Phenology"><title>Phenology.</title><p>Flowering from August to September.</p></tp:treatment-sec><tp:treatment-sec sec-type="Etymology"><title>Etymology.</title><p>The species epithet honors Mr. Gui-Liang Zhang from the Daweishan National Nature Reserve, Hekou, Yunnan, for his contribution to the investigation and conservation of plant diversity in the Daweishan area.</p></tp:treatment-sec><tp:treatment-sec sec-type="Additional specimens examined"><title>Additional specimens examined</title><p><bold>(paratypes)</bold>. China • Yunnan, Hekou Yao Autonomous County, Lianhuatan Township, Baiyan Village, <named-content xmlns:xlink="http://www.w3.org/1999/xlink" content-type="dwc:verbatimCoordinates" xlink:type="simple">22°54'57"N, 103°39'50"E</named-content>, alt. 1, 720 m, 3 September 2020, <italic>L. <xref ref-type="bibr" rid="B2">Cai et al. 2020</xref>147</italic> (<named-content xmlns:xlink="http://www.w3.org/1999/xlink" content-type="dwc:institutional_code" xlink:title="Guangxi Institute of Botany" xlink:href="https://scientific-collections.gbif.org/institution/86792ed6-4261-428a-8a23-9bd1a426fba7" xlink:type="simple">IBK</named-content> and <named-content xmlns:xlink="http://www.w3.org/1999/xlink" content-type="dwc:institutional_code" xlink:title="Kunming Institute of Botany, Chinese Academy of Sciences" xlink:href="https://scientific-collections.gbif.org/institution/6039165f-1334-4ac6-a955-5542100c0e50" xlink:type="simple">KUN</named-content>).</p></tp:treatment-sec><ref-list><ref id="B2"><mixed-citation xmlns:xlink="http://www.w3.org/1999/xlink" xlink:type="simple">Cai L, Borah D, Dao Z, Weng F (2020) <italic><tp:taxon-name><tp:taxon-name-part taxon-name-part-type="genus">Lysionotus</tp:taxon-name-part> <tp:taxon-name-part taxon-name-part-type="species">bijantiae</tp:taxon-name-part></tp:taxon-name></italic> is identified as a new synonym of <italic><tp:taxon-name><tp:taxon-name-part taxon-name-part-type="genus">Henckelia</tp:taxon-name-part> <tp:taxon-name-part taxon-name-part-type="species">oblongifolia</tp:taxon-name-part></tp:taxon-name></italic> (<tp:taxon-name><tp:taxon-name-part taxon-name-part-type="family">Gesneriaceae</tp:taxon-name-part></tp:taxon-name>). Guihaia 40: 1402–1408. <ext-link xlink:href="10.11931/guihaia.gxzw201905042" ext-link-type="doi" xlink:type="simple">https://doi.org/10.11931/guihaia.gxzw201905042</ext-link></mixed-citation></ref></ref-list></tp:taxon-treatment>
